# Supplementary material for: Factors Related to Caregiver Intentions to Vaccinate Their Children with Attention-Deficit/Hyperactivity Disorder against COVID-19 in Taiwan
Source: Vaccines (Basel). 2021 Sep 2;9(9):983. doi: 10.3390/vaccines9090983 (PMC8472816; doi:10.3390/vaccines9090983)
Supplement: Supplementary file 1 [file vaccines-09-00983-s001.zip]

Archive with 1 entries (1 files):
- vaccines-1361011-supplementary.pdf
